# Supplementary material for: Data on energy consumption and Nearly zero energy buildings (NZEBs) in Europe
Source: Data Brief. 2018 Nov 23;21:2470–4. doi: 10.1016/j.dib.2018.11.094 (PMC6288979; doi:10.1016/j.dib.2018.11.094)
Supplement: Supplementary file 2 — Supplementary material [file mmc2.xlsx]

## Sheet: Sheet1
	Nr	Name of the Building	Country	Location	Category	Year of construction	Year of refurbishment	Area (type)	consumption after renovation (energy measures and type are reported as defined from the source)	percentage saving	type of enevelope	roof U value W/m².K	etxternal walls U value W/m².K	basement U value W/m².K	windows type or U value W/m².K	heating technolgy	ventilation technology	cooling technolgy	lighting system	control system	renewable sources /technology	% of RES (energy level)	investment costs euro or euro/m2 (or as reported from the source)	financial incentive	discounted pay back time period (yr)	NZEB energy performance in the country YES/NO	reference value or standards eventually established in the MS	Project/Source
	1	Edificio Residenziale	Italy	(TO) Pont Canavese	single-family house	1980	2013-2014	212 m² (net area)	4.95 kWh/m2yr (n/a)	0.65	EPS insulation + graphite (25cm) ; no thermal bridges; blower test	n/a	0.11	0.14	triple glass	pellet boiler (28kW) ; existing radiators	CAV with heat recovery	shading devices	n/a	BMS (1)	Solar thermal plant; PV	100% domestic hot water	52.700 (for HVAC systems)	n/a	n/a	No	Classe A + (Regione Piemonte)	azero- EdicomEdizioni- n14
	2	Boutique Hotel Stadthalle	Austria	Vienna	hotels and restaurants	19th century	2001-2010 (+new expantion)	2,271 m² (n/a)	318 kWh/m2yr (n/a)	n/a	n/a	n/a	n/a	n/a	n/a	district heating	heat recovery	n/a	LED technology; presence controlled	BMS (1)	Solar thermal plant; PV	5% (n/a)	5 mio	financed throught a lease-back scheme	n/a	Yes, 54 kWh/m2/y for existing buildings	reference value defined by the neZEH project for Western Europe Countries (REHVA Journal)	neZEH- Co-funded by the intelligent Energy Europe Programme of the EU
	3	Technical University - Sofia, University Research Centre	Bulgaria	Sofia	educational buildings	n/a	n/a	1,630 m² (total gross floor area)	15.98 kWh/m²yr (+RES 27.40 kWh/m²yr) (n/a)	0.776	concrete and brick with thermal insulation	0.26	0.35	0.56	n/a	ambient-based variable refrigerant flow (VRF) heat pump	heat recovery unit, with seasonal efficiency of 75% (heating mode)	VRF based system	Low-energy lighting system	n/a	Geothermal	63.2% (of the total final energy)	62,000 ( envelope) + 150,000 ( HVAC systems, lighting and DHW)	operative program "Regional Development), National Research Found	n/a	Yes, 40-60 kWh/m2/y for existing buildings	national requirments defined by Ordinance fro heat retention and energy efficiency in buildings (updated in 2009)	concerted action energy performance of Bld. -Selected examples of Nearly Zero- Energy Buildings Detailed Report,2014
	4	Sems Have, Roskilde	Denmark	Roskilde	apartments block	n/a	n/a	3,388 m² (gross floor area after renovation)	16.17 kWh/m²yr (primary energy use)	0.7	pre-fabricated, light weight, with up to 480 mm insulation	0.09	0.2	1.1	1	district heating	Balanced mechanical ventilation system with a Specific Fan Power (SFP) factor of 2 J/m³ + heat recovery efficiency 84%.	n/a	n/a	n/a	PV	16% (of the total final energy)	n/a	The renovation was in the traditional way via loans and funding from the building association	n/a	Yes: 20 kWh/m2/y	Danish Building class 2020 (NZEB)	concerted action energy performance of Bld. -Selected examples of Nearly Zero- Energy Buildings Detailed Report,2015
	5	Hauptschule Schrobenhausen, pilot project of DENA Efficient	Germany	Schrobenhausen	educational buildings	1975	2012	7,080 m² (net floor area)	104.5 kWh/m²yr (primary energy use)	0.44	concrete structure with internal brickwork was insulated with 24 cm expanded polystyrene.	0.11	0.17	n/a	triple glazing (air-tight fitting).	district heating system, based on renewable energy.	heat recovery	n/a	n/a	n/a	PV	43% (heating energy based on the district heating. RES of the PV system unknown	11.1 million € (all costs incl. VAT)	Efficient house pilot projects2009. Co-financed by the KfW Group and Federeal Ministry of Environment, Nature Conservation, Building and Nuclear Safety (BMVBS)	n/a	Yes, 55 % PE for existing buildings	DENA’s efficient house pilot project (2009) intended to undershoot the national energy saving ordinance EnEV by at least 15% (primary energy use)	concerted action energy performance of Bld. -Selected examples of Nearly Zero- Energy Buildings Detailed Report,2016
	6	Urban semi-detached house	Irland	n/a	single-family house	1950	n/a	160 m² (n/a)	47.1 kWh/m²yr (primary energy use)	90% to achieve an A2 energy rating 56% Compared to the overall primary energy calculation using the maximum permissible U-values	150 mm Platinum EPS insulation and mineral render finish externally	0.13	0.145 – 0.19	0.11 – 0.14	New tripled-glazed windows and doors - 0.9	condensing boiler + floor heating	heat recovery	n/a	n/a	Five-zone temperature control and timer	Solar thermal plant	30% (n/a)	170,000 € (1,063 €/m²)	client funds with support from Sustainable Energy Authority of Ireland (SEAI)	n/a	Yes: 45 kWh/m2/y for new buildings	A2 energy rating	concerted action energy performance of Bld. -Selected examples of Nearly Zero- Energy Buildings Detailed Report,2017
	7	Mosta House of Character	Malta	Mosta	single-family house	n/a	n/a	209 m² (n/a)	39.47 kWh/m²yr (primary energy use)	0.5	The walls are made of stone masonry with a total thickness of 0.5 m (2 limestone walls of 0.22 m and o.o5 air cavity in between	0.25	1.57	1.9	double glazed with an argon-filled gap	inverter split-type air-conditioning system	n/a	inverter split-type air-conditioning system / high thermal mass	n/a	n/a	Solar thermal plant	49% (n/a)	n/a	benefits from schemes available for double glazinf, roof insulation and solar water heaters.	n/a	No	national EPC rating system	concerted action energy performance of Bld. -Selected examples of Nearly Zero- Energy Buildings Detailed Report,2018
	8	Powerhouse Kjørbo	Norway	Kjorbo	offices	1980	n/a	5,200 m2 (net floor area)	28.3 kWh/m²yr (primary energy used)	100% of the total final energy. Surplus of 18.4 kWh/m2yr, with operational energy and embodied energy in materials taken into account	highly insulated timber frame walls and charred wood cladding added to maintain the aesthetics of the old black glass façade	0.08	0.13	0.14	triple glass - 0.80	Geothermal heat pumps	heat recovery	Geothermal heat pumps; Exterior sunscreen automated system	demand controlled lighting	n/a	PV; geothermal system	n/a	14.9 million NOK (1.81 million €) in funding from the national support program for upgrade of existing buildings (ENOVA).	national support programme for upgrade of existing buildings (ENOVA)	n/a	No	fulfil all requirements in the Norwegian passive house standards for non redisential buildings. The project is aiming for a BREEAM-NOR classification	concerted action energy performance of Bld. -Selected examples of Nearly Zero- Energy Buildings Detailed Report,2019
	9	Innova	Finland	Riihimäki	apartments block	1975	2011	3771 m² (n/a)	Total: 157.5 kWh/m2 (n/a) Heating: 92.8 kWh/m2 (n/a)	30% after one year of measurement	A new façade was retrofitted using prefabricated timber based elements	0.08	0.08	n/a	0.66	n/a	heat recovery	n/a	n/a	n/a	n/a	n/a	4.3 M€ (1,510 €/m2)	Own funding with a 4.2 % grant from The Housing Finance and Development Centre of Finland	n/a	No	n/a	NeZeR - Co-funded by the intelligent Energy Europe Programme of the EU
	10	Sleephelling	The Netherlands	Rotterdam	apartments block	1903	2009	n/a	Space heating and cooling: 25 kWh/m2/year Total: 130 kWh/m2/yr (primary energy use)	n/a	Inside insulation 300 mm Rockwool; backside insulation 350mm polystyreen + plaster covering	n/a	n/a	n/a	double glass, low U and triple glass	Individual high efficiency gas boilers	heat recovery	Sun shades to prevent summer overheating	n/a	n/a	Solar hot water boilers	n/a	n/a	n/a	n/a	Yes, 60 kWh/m2/y for existing buildings	label A++ (passive house level).	NeZeR - Co-funded by the intelligent Energy Europe Programme of the EU
	11	District of Mogel	Spain	Eibar	apartments block	1949	2013	9,450 m2 (n/a)	65.2 kWh/m²/yr (n/a)	n/a	improved insulation	n/a	n/a	n/a	Double glazing windows with thermal break frames	Solat thermal system provide pre-heated water to heating system	n/a	n/a	n/a	n/a	Solat thermal plant	30% (n/a)	5.2 M€ - Financing cost: 33,900 €-36,230 €/dwelling. Grant ( 53-57 %): 14,213 €/dewlling- Basque Government; 850 €/dewlling- council; 4,400 €/dewlling- Zeen project.	n/a	n/a	No	n/a	NeZeR - Co-funded by the intelligent Energy Europe Programme of the EU
	12	Brogården	Sweden	Alingsås	apartments block	1971-73	2008-2014	19,500 m² (heated area)	48 kWh/m²/yr (n/a)	0.6	Additional insulation 430-480 mm.	n/a	n/a	n/a	0.85 W/m2K	Building heated by ventilation air (passive house concept)	Installation of central ESX-ventilation system	n/a	n/a	n/a	Solat thermal plant	n/a	36.5 M€ - Loan and minor contribution from EU (0.68 M€) and about 0.4 M€ from county administrative board.	n/a	n/a	Yes, 30-105 kWh/m2/y for existing buildings	n/a	NeZeR - Co-funded by the intelligent Energy Europe Programme of the EU
	13	Eberlgasse 3	Austria	Wien	apartments block	1850	2014	828 m² (n/a)	11.11 kWh /m2yr (n/a)	0.73	Brick or stone walls, were repaired and insulated.	n/a	n/a	n/a	Passive house windows were installed	groundwater heat pump	Controlled ventilation: a central ventilation unit with heat recovery (recovery rate of 82%).	groundwater heat pump	from PV	n/a	Pv; georthermal	n/a	1.6M€ Financing: city of Vienna’s grant, 143,000 €; state loan, 292,000 €; ownwer own funding	see W	n/a	Yes, 250 kWh/m2/y for existing buildings	category A	NeZeR - Co-funded by the intelligent Energy Europe Programme of the EU
	14	Cotentin Falguière residence	France	Paris	apartments block	1950	2009-2013	n/a	Heating: 13 kWh/m²/year (gas) Hot water: 28 kWh/m²/year (gas), Ventilation fans (electricity): 2.6 kWh/m²/year Auxiliaries (electricity): 0.5 kWh/m²/year Lighting (electricity): 6 kWh/m²/year	0.75	Addition of 20 cm ETICS EPS polystyrene thermal insulation 0.032 W/(m K).	n/a	n/a	n/a	New PVC double glazing, U=1.5 W/(m²K).	new condensing boilers for heating and warm water.	new controlled mechanical ventilation.	n/a	n/a	n/a	n/a	n/a	4 M€ (695 €/m2)	Financing: ICF Habitat performed the renovation with its subsidiary for intermediate housing, ICF Habitat Novedis.	n/a	Yes: 40-65 kWh/m2/y for new buildings	n/a	NeZeR - Co-funded by the intelligent Energy Europe Programme of the EU
	15	ReBuilt, Oulu	Finland	Oulu	apartments block	1985	2012	575 m² (n/a)	Total: 83 kWh/m2/yr (n/a) Heating: 40 kWh/m2/yr (n/a)	0.46	The original outer sandwich façade layer was removed, leaving only the inner layer.A new façade based on timber elements was placed (TES Energy Façade).	0.08	0.11	n/a	0.8	New district heat circuit and domestic water pipes. New thermostatic control radiators	n/a	n/a	n/a	n/a	Heat recuperation from waste water.	n/a	1.4 M (2.483 €/m2)	Financing: Owner own funding and supported by EU FP7 funding	n/a	No	From energy class C to A.	NeZeR - Co-funded by the intelligent Energy Europe Programme of the EU
	16	Group School Salamanque	France	mediterranean Csa (HDD 994; CDD 403)	educational buildings	1965	2010	2,303 m² (heated floor area)	99 kWh/m2/yr (n/a)	n/a	n/a	n/a	n/a	n/a	low double glazing	2 natural gas boilers	mechanical ventilation	n/a	T5 efficient bulbs	n/a	PV	n/a	n/a	n/a	n/a	Yes: 40-65 kWh/m2/y for new buildings	n/a	ZEMeds - Co-funded by the intelligent Energy Europe Programme of the EU
	17	Ludwigshafen „3 Litre House in Stock“	Germany	Ludwigshafen	apartments block	1930	2006	700 m² (n/a)	2.6 litres/m2 (n/a)	0.8	small black beads of polystyrene (EPS) containing particles of graphite and containing blowing agent, which makes it expandable.	n/a	n/a	n/a	triple glass 0.8 U value	combined heat and power unit consisting of a fuel cell and an auxiliary burner	heat recovery	n/a	n/a	n/a		n/a	n/a	n/a	n/a	Yes, 55 % PE for existing buildings	n/a	http://www.werkstatt-stadt.de/en/projects/94/short/
	18	semi detached house (EnerPHit Retrofit) passivehouse databse	Ireland	Dublin	single-family house	1960	2012	146 m² (n/a)	Heating (PHPP): 17 kWh/m²yr Total: 102 kWh/m²/yr (primary energy use)	n/a	insulation: 150mm EPS 0,031 W/(mK) and 38mm PIR 0.025 W/(mK) to inner leaf with skim finish	0.11	0.13	0.11	Ug value: 0.61	Post heater battery on MVHR with back up gas-fuelled convector heaters and towel radiators within the building	Air flow rate of 180 m3/hr, specific HER 92%	n/a	n/a	yes	500 litre, non-electric, gravity-fed rainwater harvesting tank supplying filtered water to all toilets, water conserving taps and toilet	n/a	n/a	n/a	n/a	Yes: 45 kWh/m2/y	certified Passive House	Passive House Database EnerPHit
	19	Jean-Paul-Platz Nüremberg	Germany	Nüremberg	apartments block	1930	2002	897 m² (n/a)	49.3 kWh/m²/yr (n/a)	0.84	slabs of graphite modified polystyrene	0.12	0.15	n/a	3-pane thermal protection glazing	boiler low temperature	heat recovery	n/a	n/a	n/a	Solar thermal plant	n/a	503 €/m2	n/a	2 years	Yes, 55 % PE for existing buildings	compared with the existing datas from the SOLANOVA - Project	TREES - Training for Renovated Energy Efficient Social Housing ( Intelligent Energy Europe Programme)
