# Supplementary material for: Data on energy consumption and Nearly zero energy buildings (NZEBs) in Europe
Source: Data Brief. 2018 Nov 23;21:2470–4. doi: 10.1016/j.dib.2018.11.094 (PMC6288979; doi:10.1016/j.dib.2018.11.094)
Supplement: Supplementary file 3 — Supplementary material [file mmc3.xlsx]

## Sheet: dwelling type
Total dwellings
	ISO code	Unit	1990	2000	2010	2012	2014	Note
Austria	AT	k	36.55	53.76	35.231	43.88	50.738
Belgium	BE	k	41.064	40.972	49.872	46.812	54.173
Cyprus	CY	k	7.835	4.86	14.312	5.879	2.855
Czech Rep.	CZ	k	44.594	25.207	36.442	29.467	23.954
Denmark	DK	k	26.217	14.372	9.726	13.741	12.059
Finland	FI	k	64.311	32.29	25.113	30.757	28.755
Germany	DE	k	n.a.	412	159.832	200.466	245.325
Greece	GR	k	120.24	89.398	51.345	15.846	5.103
Ireland	IE	k	19.539	49.812	14.602	8.488	11.016	HSA04
Italy	IT	k	177.408	245.199	362.325	103.89	168.379
Latvia	LV	k	n.a.	0.899	1.918	2.087	2.63
Lithuania	LT	k	n.a.	4.463	3.667	5.221	7.624
Netherlands	NL	k	100.888	74.774	60.556	48.668	45.17	update as of 1990
Poland	PL	k	134	87.789	135.8	82.9	73.2
Portugal	PT	k	n.a.	111.124	35.442	27.746	10.319
Romania	RO	k	n.a.	26.376	48.862	44.016	44.984
Slovakia	SK	k	24.705	12.931	17.076	15.255	14.985
Spain	ES	k	281.1	415.7	251.114	133.415	50.272
Sweden	SE	k	58.426	12.984	19.5	25.993	29.16
European Union	EU28	k	2209.93	2246.31	1929.31	1574.27	1449.25
Single family dwellings
	ISO code	Unit	1990	2000	2010	2012	2014	Note
Austria	AT	k	20.46	n.a.	13.566	14.588	14.822
Belgium	BE	k	28.55	24.291	24.147	21.975	22.147
Cyprus	CY	k	5.421	3.6	5.511	2.761	1.599
Czech Rep.	CZ	k	17.172	13.377	21.183	18.636	14.764
Denmark	DK	k	15.823	9.104	5.994	6.796	6.743
Finland	FI	k	42.851	16.528	13.351	13.679	11.685	includes attached houses
Germany	DE	k	n.a.	203	78.166	84.324	87.868
Greece	GR	k	57.114	42.0171	24.1721	7.46	2.4024
Ireland	IE	k	18.718	40.526	12.514	7.495	8.766	HSA04
Italy	IT	k	37.322	26.542	n.a.	66.54	26.54
Latvia	LV	k	n.a.	0.836	1.476	1.371	1.39
Lithuania	LT	k	n.a.	1.904	3.003	3.342	4.691
Netherlands	NL	k	n.a.	53.189	30.286	23.5631	16.9415
Poland	PL	k	47.025	29.777	n.a.	29.777	n.a.
Portugal	PT	k	n.a.	32.019	25.5523	16.3707	5.593
Romania	RO	k	n.a.	15.3193	18	18	n.a.
Slovakia	SK	k	10.365	10.9531	9.136	9.479	10.041
Spain	ES	k	87.1193	128.388	67.4837	43.8503	16.6502
Sweden	SE	k	24.68	5.579	8.875	9.336	8.41
Multifamily dwellings
	ISO code	Unit	1990	2000	2010	2012	2014	Note
Austria	AT	k	16.08	n.a.	14.008	18.842	24.159
Belgium	BE	k	12.514	16.681	25.725	24.837	32.026
Cyprus	CY	k	2.414	1.26	8.801	3.118	1.256
Czech Rep.	CZ	k	27.422	11.83	15.259	10.831	9.19
Denmark	DK	k	10.25	5.268	3.732	6.945	5.316
Finland	FI	k	21.451	15.762	11.762	17.078	16.721
Germany	DE	k	n.a.	209	81.666	116.142	157.457
Greece	GR	k	63.126	47.3809	27.1729	8.386	2.7006
Ireland	IE	k	0.821	8.886	2.088	0.993	2.25	HSA04
Italy						47.078
Latvia	LV	k	n.a.	0.063	0.442	0.716	1.23
Lithuania	LT	k	n.a.	2.559	0.664	1.879	2.933
Netherlands	NL	k	n.a.	17.461	25.713	27.8859	26.2385
Poland	PL	k	86.975	58.012	n.a.	58.012	n.a.
Portugal	PT	k	n.a.	40.521	9.8897	11.3763	4.726
Romania	RO	k	n.a.	11.0567	30.862	n.a.	n.a.
Slovakia	SK	k	14.34	1.9779	7.94	5.776	4.94
Spain	ES	k	194.112	287.412	183.63	89.5647	33.6218
Sweden	SE	k	33.746	7.405	10.625	16.657	20.75
United Kingdom
Source: Odyssee
Date of export: 2017-04-14

## Sheet: total stock
Total stock of dwellings
	2000	2010	2012	2014	Note
European Union	n.a.	n.a.	n.a.	n.a.
Austria	3756.89	n.a.	n.a.	n.a.
Belgium	3990.62	4775.06	4968.64	5185.12
Croatia	1638	1721.16	1738.93	1756.55
Cyprus	288	421	437	442
Denmark	2726	2954	2962.53	2990.24
Finland	2512.44	2807.51	2865.57	2917.95
Germany	38383	40479	40805	41221.2
Greece	5627.55	6723.91	6723.92	6878.97
Italy	24817	26995	30974	31763
Latvia	941	1034.66	1039	1043
Lithuania	1356.2	1269.97	1289.07	1308.7
Malta	157.3	175.321	n.a.	n.a.
Netherlands	6620.5	7195	7386.71	7535.31
Poland	11845	13470	13723	13983
Portugal	5078.06	5750.76	5906.76	5936.69
Romania	7908	8428	8761	8841
Slovakia	1811.79	1960	1980	2000
Spain	20379.3	25739.6	26052.4	26162.7
Sweden	4934	5027	5059	5012
UK	21075	22839	23111	23372
Source: Odyssee
Date of export: 2017-04-12

## Sheet: final consumption
Electricity
	ISO code	Unit	1994	1998	2002	2006	2010	2014	Note
European Union	EU28	Mtoe	55.8312	60.3174	64.4947	69.9988	73.0858	67.5113
Gas
	ISO code	Unit	1994	1998	2002	2006	2010	2014	Note
European Union	EU28	Mtoe	90.1101	103.441	113.25	115.126	121.802	92.1666
Oil
	ISO code	Unit	1994	1998	2002	2006	2010	2014	Note
European Union	EU28	Mtoe	60.3726	63.9738	56.5467	52.9111	43.6323	33.821
Final
	ISO code	Unit	1994	1998	2002	2006	2010	2014	Note
European Union	EU28	Mtoe	280.617	298.273	298.625	305.497	316.983	263.215
Coal
	ISO code	Unit	1994	1998	2002	2006	2010	2014	Note
European Union	EU28	Mtoe	21.5999	13.2993	10.2785	10.8238	11.7129	9.0932
Heat
	ISO code	Unit	1994	1998	2002	2006	2010	2014	Note
European Union	EU28	Mtoe	26.5857	26.9701	23.8355	21.364	22.3994	20.4067
Wood
	ISO code	Unit	1994	1998	2002	2006	2010	2014	Note
European Union	EU28	Mtoe	26.1176	30.2714	30.2195	35.2728	44.3501	40.2162
Source: Odyssee
Date of export: 2017-04-11

## Sheet: consumption in other countries
Oil
	ISO code	Unit	2010	2011	2012	2013	2014	Note
Australia	AU	Mtoe	0.2794	n.a.	n.a.	n.a.	n.a.
Canada	CA	Mtoe	2.6401	n.a.	n.a.	n.a.	n.a.
South Korea	KR	Mtoe	2.9812	n.a.	n.a.	n.a.	n.a.
United States	US	Mtoe	21.4275	n.a.	n.a.	n.a.	n.a.
Japan	JP	Mtoe	13.8261	n.a.	n.a.	n.a.	n.a.
New Zealand	NZ	Mtoe	0.0686	n.a.	n.a.	n.a.	n.a.
European Union	EU28	Mtoe	43.6323	38.2445	37.8976	38.5334	33.821
Electricity
	ISO code	Unit	2010	2011	2012	2013	2014	Note
Australia	AU	Mtoe	5.1733	n.a.	n.a.	n.a.	n.a.
Canada	CA	Mtoe	12.652	n.a.	n.a.	n.a.	n.a.
South Korea	KR	Mtoe	5.2707	n.a.	n.a.	n.a.	n.a.
United States	US	Mtoe	124.331	n.a.	n.a.	n.a.	n.a.
Japan	JP	Mtoe	26.2528	n.a.	n.a.	n.a.	n.a.
New Zealand	NZ	Mtoe	1.1477	n.a.	n.a.	n.a.	n.a.
European Union	EU28	Mtoe	73.0858	69.5318	71.5893	71.2678	67.5113
Gas
	ISO code	Unit	2010	2011	2012	2013	2014	Note
Australia	AU	Mtoe	3.097	n.a.	n.a.	n.a.	n.a.
Canada	CA	Mtoe	13.2153	n.a.	n.a.	n.a.	n.a.
South Korea	KR	Mtoe	8.9379	n.a.	n.a.	n.a.	n.a.
United States	US	Mtoe	111.045	n.a.	n.a.	n.a.	n.a.
Japan	JP	Mtoe	9.1674	n.a.	n.a.	n.a.	n.a.
New Zealand	NZ	Mtoe	0.1288	n.a.	n.a.	n.a.	n.a.
European Union	EU28	Mtoe	121.802	101.714	110.073	110.996	92.1666
Final
	ISO code	Unit	2010	2011	2012	2013	2014	Note
Australia	AU	Mtoe	9.925	n.a.	n.a.	n.a.	n.a.
Canada	CA	Mtoe	30.9751	n.a.	n.a.	n.a.	n.a.
South Korea	KR	Mtoe	19.8375	n.a.	n.a.	n.a.	n.a.
United States	US	Mtoe	266.856	n.a.	n.a.	n.a.	n.a.
Japan	JP	Mtoe	49.2964	n.a.	n.a.	n.a.	n.a.
New Zealand	NZ	Mtoe	1.4978	n.a.	n.a.	n.a.	n.a.
European Union	EU28	Mtoe	316.983	281.114	295.389	298.202	263.215
Final
	ISO code	Unit	2010	2011	2012	2013	2014	Note
Australia	AU	Mtoe	9.1306	n.a.	n.a.	n.a.	n.a.
Canada	CA	Mtoe	30.9751	n.a.	n.a.	n.a.	n.a.
South Korea	KR	Mtoe	19.8375	n.a.	n.a.	n.a.	n.a.
United States	US	Mtoe	268.221	n.a.	n.a.	n.a.	n.a.
Japan	JP	Mtoe	42.103	n.a.	n.a.	n.a.	n.a.
New Zealand	NZ	Mtoe	1.4978	n.a.	n.a.	n.a.	n.a.
European Union	EU28	Mtoe	305.713	289.558	287.792	301.409	287.83
Coal
	ISO code	Unit	2010	2011	2012	2013	2014	Note
Australia	AU	Mtoe	0.0049	n.a.	n.a.	n.a.	n.a.
Canada	CA	Mtoe	0.0034	n.a.	n.a.	n.a.	n.a.
South Korea	KR	Mtoe	0.8551	n.a.	n.a.	n.a.	n.a.
United States	US	Mtoe	0	n.a.	n.a.	n.a.	n.a.
Japan	JP	Mtoe	0	n.a.	n.a.	n.a.	n.a.
New Zealand	NZ	Mtoe	0.012	n.a.	n.a.	n.a.	n.a.
European Union	EU28	Mtoe	11.7129	10.3701	10.4519	10.286	9.0932
Heat
	ISO code	Unit	2010	2011	2012	2013	2014	Note
Australia	AU	Mtoe	0	n.a.	n.a.	n.a.	n.a.
Canada	CA	Mtoe	0	n.a.	n.a.	n.a.	n.a.
South Korea	KR	Mtoe	1.7582	n.a.	n.a.	n.a.	n.a.
United States	US	Mtoe	0	n.a.	n.a.	n.a.	n.a.
Japan	JP	Mtoe	0.0303	n.a.	n.a.	n.a.	n.a.
New Zealand	NZ	Mtoe	0	n.a.	n.a.	n.a.	n.a.
European Union	EU28	Mtoe	22.3994	21.7076	21.5395	22.668	20.4067
Wood
	ISO code	Unit	2010	2011	2012	2013	2014	Note
Australia	AU	Mtoe	1.3704	n.a.	n.a.	n.a.	n.a.
Canada	CA	Mtoe	2.4642	n.a.	n.a.	n.a.	n.a.
South Korea	KR	Mtoe	0.0343	n.a.	n.a.	n.a.	n.a.
United States	US	Mtoe	10.0527	n.a.	n.a.	n.a.	n.a.
Japan	JP	Mtoe	0.0199	n.a.	n.a.	n.a.	n.a.
New Zealand	NZ	Mtoe	0.1407	n.a.	n.a.	n.a.	n.a.
European Union	EU28	Mtoe	44.3501	39.5463	43.8371	44.4502	40.2162
Source: Odyssee
Date of export: 2017-04-11

## Sheet: consumption per country
Electricity
	ISO code	Unit	2014	Note
Austria	AT	Mtoe	1.4377
Belgium	BE	Mtoe	1.6287
Croatia	HR	Mtoe	0.5187
Cyprus	CY	Mtoe	0.1221
Czech Rep.	CZ	Mtoe	1.2145
Denmark	DK	Mtoe	0.8688
Finland	FI	Mtoe	1.8363
France	FR	Mtoe	12.1484
Germany	DE	Mtoe	11.1522
Greece	GR	Mtoe	1.4747
Ireland	IE	Mtoe	0.6625
Italy	IT	Mtoe	5.525
Latvia	LV	Mtoe	0.1502
Lithuania	LT	Mtoe	0.2284
Netherlands	NL	Mtoe	1.9681
Poland	PL	Mtoe	2.4147
Portugal	PT	Mtoe	1.0241
Romania	RO	Mtoe	1.025
Slovakia	SK	Mtoe	0.4228
Slovenia	SI	Mtoe	0.2687
Spain	ES	Mtoe	6.0811
Sweden	SE	Mtoe	3.5125
Gas
	ISO code	Unit	2014	Note
Austria	AT	Mtoe	1.0007
Belgium	BE	Mtoe	2.8874
Croatia	HR	Mtoe	0.4336
Cyprus	CY		n.a.
Czech Rep.	CZ	Mtoe	1.645
Denmark	DK	Mtoe	0.5697
Finland	FI	Mtoe	0.0277
France	FR	Mtoe	10.4791
Germany	DE	Mtoe	19.1536
Greece	GR	Mtoe	0.2316
Ireland	IE	Mtoe	0.5357
Italy	IT	Mtoe	11.1269
Latvia	LV	Mtoe	0.1016
Lithuania	LT	Mtoe	0.1201
Netherlands	NL	Mtoe	6.3939
Poland	PL	Mtoe	3.144
Portugal	PT	Mtoe	0.2592
Romania	RO	Mtoe	2.195
Slovakia	SK	Mtoe	1.0371
Slovenia	SI	Mtoe	0.0886
Spain	ES	Mtoe	3.0937
Sweden	SE	Mtoe	0.0329
Oil
	ISO code	Unit	2014	Note
Austria	AT	Mtoe	0.8838
Belgium	BE	Mtoe	2.3116
Croatia	HR	Mtoe	0.1279
Cyprus	CY	Mtoe	0.0997
Czech Rep.	CZ	Mtoe	0.0042
Denmark	DK	Mtoe	0.2486
Finland	FI	Mtoe	0.3667
France	FR	Mtoe	4.9845
Germany	DE	Mtoe	11.3024
Greece	GR	Mtoe	1.0514
Ireland	IE	Mtoe	0.857
Italy	IT	Mtoe	2.216
Latvia	LV	Mtoe	0.0545
Lithuania	LT	Mtoe	0.0471
Netherlands	NL	Mtoe	0.0358
Poland	PL	Mtoe	0.6109
Portugal	PT	Mtoe	0.4679
Romania	RO	Mtoe	0.21
Slovakia	SK	Mtoe	0.0044
Slovenia	SI	Mtoe	0.1477
Spain	ES	Mtoe	2.6946
Sweden	SE	Mtoe	0.108
Final
	ISO code	Unit	2014	Note
Austria	AT	Mtoe	5.6735
Belgium	BE	Mtoe	7.3908
Croatia	HR	Mtoe	2.2193
Cyprus	CY	Mtoe	0.2843
Czech Rep.	CZ	Mtoe	5.6691
Denmark	DK	Mtoe	4.0891
Finland	FI	Mtoe	5.3062
France	FR	Mtoe	35.6718
Germany	DE	Mtoe	50.865
Greece	GR	Mtoe	3.786
Ireland	IE	Mtoe	2.539
Italy	IT	Mtoe	25.4951
Latvia	LV	Mtoe	1.2376
Lithuania	LT	Mtoe	1.3867
Netherlands	NL	Mtoe	8.8803
Poland	PL	Mtoe	18.9464
Portugal	PT	Mtoe	2.5179
Romania	RO	Mtoe	7.412
Slovakia	SK	Mtoe	1.9522
Slovenia	SI	Mtoe	1.0395
Spain	ES	Mtoe	14.7134
Sweden	SE	Mtoe	7.0631
Source: Odyssee
Date of export: 2017-04-11

## Sheet: savings
Primary energy consumption (Mtoe)
2008	2009	2010	2011	2012	2013	2014	2015	2016	2017	2018	2019	2020
1688	1600	1655	1597	1585	1575	1510	1535
												1485
Final savings (Mtoe)
2008	2009	2010	2011	2012	2013	2014	2015	2016	2017	2018	2019	2020
18	28.7	48.4	68.8	87.5	97.5	105.3
